# Supplementary material for: A Library of Plasmodium vivax Recombinant Merozoite Proteins Reveals New Vaccine Candidates and Protein-Protein Interactions
Source: PLoS Negl Trop Dis. 2015 Dec 23;9(12):e0004264. doi: 10.1371/journal.pntd.0004264 (PMC4689532; doi:10.1371/journal.pntd.0004264)
Supplement: S1 Table — (XLSX) [file pntd.0004264.s001.xlsx]

## Sheet: Sheet1
S1 Table. Plasma samples from Cambodian patients with acute vivax malaria.
Patient ID	Sex	Age (years) at first episode	Date of episode
			1	2	3	4	5
PV0005	M	10	20080619	20080723	20080829	20081008	20081114
PV0012	M	10	20080624	20080729	20080906	20081013	20081204
PV0022	M	24	20080627	20080809	20080925	20081212
PV0092	F	5	20080830	20081005	20081212	20091015
PV0106	M	8	20080914	20081021	20081201	20090713	20100729
PV0128	M	10	20081009	20100709	20101020
PV0242	M	22	20090817	20091118	20101217
PV0340	M	15	20100705	20101116	20101226
PV0345	M	20	20100710	20100914	20101203
PV0352	M	39	20100717	20100829	20101015
PV0359	M	14	20100719	20100902	20101014
PV0361	M	10	20100720	20100915	20101028
PV0378	F	8	20100728	20100901	20101013	20101209
PV0412	F	17	20100814	20100925	20101112	20101226
Plasma samples were collected from patients in Pursat Province, Western Cambodia, in 2008-2010. Plasma was pooled from 17 malaria episodes (in bold) from 14 patients who presented with their third, fourth, or fifth episode of acute vivax malaria on our clinical protocol.
